# Supplementary material for: Integration of transcriptomic and proteomic analyses for finger millet [Eleusine coracana (L.) Gaertn.] in response to drought stress
Source: PLoS One. 2021 Feb 17;16(2):e0247181. doi: 10.1371/journal.pone.0247181 (PMC7888627; doi:10.1371/journal.pone.0247181)
Supplement: S1 Table — (XLSX) [file pone.0247181.s005.xlsx]

## Sheet: S1 Table
Protein.accession	Protein.description	Peptides	Gene.name	Interested Proteins	MCODE_Cluster	MCODE_Score	MCODE_Node_Status	Degree	Coverage [%]	MW [kDa]	N1_1	N1_2	N1_3	N2/N1 P value	N2/N1 Ratio	N2_1	N2_2	N2_3	N3/N1 P value	N3/N1 Ratio	N3/N2 P value	N3/N2 Ratio	N3_1	N3_2	N3_3	Unique peptides	PSMs
Unigene25566_All_Gene.164211	Mannosyl-oligosaccharide 1,2-alpha-mannosidase MNS3 OS=Arabidopsis thaliana OX=3702 GN=MNS3 PE=1 SV=1	3	MNS3	Other Proteins		0	Unclustered	1	4.2	77.426	0.866	0.855	0.748	0.0133365	1.28	1.129	1.018	1.014	0.0043404	1.35	0.26442	1.055	1.155	1.069	1.11	3	3
CL1828.Contig4_All_Gene.34868	Mannosyl-oligosaccharide 1,2-alpha-mannosidase MNS1 OS=Arabidopsis thaliana OX=3702 GN=MNS1 PE=1 SV=1	6	MNS1	Other Proteins		0	Unclustered	1	15.4	60.516	0.669	0.74	0.775	0.000661	1.524	1.11	1.094	1.124	0.000798	1.565	0.34204	1.027	1.099	1.13	1.189	6	6
CL3612.Contig3_All_Gene.57394	Phosphoglucan phosphatase LSF2, chloroplastic OS=Arabidopsis thaliana OX=3702 GN=LSF2 PE=1 SV=1	2	LSF2	Other Proteins		0	Unclustered	1	8.3	22.02	1.07	0.929	1.092	0.192081	0.896	0.841	0.991	0.937	0.7279	1.022	0.08776	1.14	1.116	1.05	0.992	2	2
CL3642.Contig1_All_Gene.57876	26 kDa endochitinase 1 OS=Hordeum vulgare OX=4513 PE=2 SV=4	10	---	Other Proteins		0.666667	Unclustered	2	48.9	34.243	0.704	0.79	0.699	0.00135781	1.504	1.029	1.139	1.131	0.0085012	1.535	0.5833	1.021	1.112	1.129	1.126	9	27
CL3687.Contig7_All_Gene.58279	Endochitinase A OS=Zea mays OX=4577 GN=CHIA PE=1 SV=1	15	CHIA	Other Proteins		0.666667	Unclustered	2	53.9	30.164	0	0	0	0	0	0	0	0	0	0	0	0	0	0	0	0	36
Unigene23835_All_Gene.161897	Beta-hexosaminidase 3 OS=Arabidopsis thaliana OX=3702 GN=HEXO3 PE=1 SV=1	3	HEXO3	Other Proteins		0.333333	Unclustered	5	19.5	19.885	1.255	1.2	1.12	0.0168212	0.79	0.879	1.036	0.909	0.00156473	0.757	0.48332	0.958	0.89	0.887	0.929	3	3
CL1444.Contig4_All_Gene.28996	Beta-xylosidase/alpha-L-arabinofuranosidase 2 OS=Medicago sativa subsp. varia OX=36902 GN=Xyl2 PE=2 SV=1	12	Xyl2	Other Proteins		0	Unclustered	1	28.4	67.281	1.048	0.97	0.995	0.47826	1.053	1.143	0.942	1.087	0.31766	0.952	0.2256	0.904	0.885	1	0.982	1	26
CL6398.Contig1_All_Gene.83404	Beta-fructofuranosidase, insoluble isoenzyme 4 OS=Oryza sativa subsp. japonica OX=39947 GN=CIN4 PE=2 SV=1	4	CIN4	Other Proteins		0	Unclustered	1	7.9	63.754	0.82	0.841	0.777	0.0010448	1.347	1.093	1.046	1.145	0.0054588	1.285	0.36408	0.954	0.966	1.101	1.065	4	4
Unigene872_All_Gene.130296	Beta-amylase 3, chloroplastic OS=Arabidopsis thaliana OX=3702 GN=BAM3 PE=1 SV=3	3	BAM3	Other Proteins	Cluster 1	2.7	Clustered	4	6.5	60.015	0	0	0	0	0	0	0	0	0	0	0	0	0	0	0	1	4
CL6793.Contig4_All_Gene.86405	Galactinol synthase 2 OS=Solanum lycopersicum OX=4081 GN=GOLS2 PE=2 SV=1	5	GOLS2	Other Proteins		0	Unclustered	1	19.6	31.264	0.505	0.467	0.507	1.41e-06	4.139	1.939	2.113	2.069	0.80686	1.018	2e-05	0.246	0.554	0.46	0.492	1	7
Unigene20804_All_Gene.157857	Beta-fructofuranosidase 1 OS=Zea mays OX=4577 GN=IVR1 PE=3 SV=1	6	IVR1	Other Proteins		0	Unclustered	1	17.7	46.655	0.679	0.688	0.764	0.000339	1.768	1.336	1.238	1.193	0.00133925	1.422	0.0060595	0.804	0.963	1.028	1.039	6	8
Unigene23209_All_Gene.161034	Beta-glucosidase 4 OS=Oryza sativa subsp. japonica OX=39947 GN=BGLU4 PE=2 SV=1	5	BGLU4	Other Proteins		0	Unclustered	1	11.6	60.224	0.818	1.054	0.918	0.46348	1.064	0.919	1.027	1.023	0.120119	1.159	0.121478	1.089	1.099	1.026	1.108	5	5
CL153.Contig2_All_Gene.4585	Strigolactone esterase D14 OS=Oryza sativa subsp. japonica OX=39947 GN=D14 PE=1 SV=1	5	D14	Other Proteins		2	Unclustered	2	20.2	41.106	0.967	1.155	1.138	0.048159	0.846	0.902	0.916	0.941	0.168298	0.9	0.069577	1.064	0.953	1.021	0.961	5	8
CL3154.Contig7_All_Gene.51997	Chitinase 8 OS=Oryza sativa subsp. japonica OX=39947 GN=Cht8 PE=2 SV=1	3	Cht8	Other Proteins		0.666667	Unclustered	2	37.1	13.218	0.662	0.719	0.676	0.0020199	1.809	1.102	1.433	1.186	0.0020219	1.542	0.177003	0.852	0.963	1.045	1.164	1	18
CL2857.Contig3_All_Gene.48778	Leucine-rich repeat extensin-like protein 6 OS=Arabidopsis thaliana OX=3702 GN=LRX6 PE=2 SV=1	13	LRX6	Other Proteins		2	Unclustered	2	21	80.069	0.842	0.862	0.802	0.0071811	1.231	1.042	0.961	1.082	0.000721	1.345	0.101801	1.092	1.173	1.083	1.114	2	25
CL2266.Contig5_All_Gene.41083	non-lysosomal glucosylceramidase [Setaria italica];RCV29407.1 hypothetical protein SETIT_6G011100v2 [Setaria italica]	5	---	Other Proteins		0.666667	Unclustered	2	20.8	26.06	0.821	0.848	0.855	0.003283	1.331	1.027	1.187	1.145	0.021343	1.232	0.32406	0.926	0.942	1.138	1.029	5	6
CL9489.Contig4_All_Gene.103489	Probable galactinol--sucrose galactosyltransferase 2 OS=Arabidopsis thaliana OX=3702 GN=RFS2 PE=2 SV=2	7	RFS2	Other Proteins		0.5	Unclustered	3	10.8	86.476	0	0	0	0	0	0	0	0	0	0	0	0	0	0	0	1	8
CL9179.Contig3_All_Gene.101547	Alpha-galactosidase 3 OS=Arabidopsis thaliana OX=3702 GN=AGAL3 PE=1 SV=1	14	AGAL3	Other Proteins		0.4	Unclustered	4	37.4	46.506	0.789	0.787	0.811	0.000104	1.505	1.158	1.178	1.257	0.000118	1.262	0.0032178	0.839	1.017	1.016	0.98	2	34
CL10035.Contig3_All_Gene.106492	2-methylene-furan-3-one reductase OS=Solanum lycopersicum OX=4081 GN=EO PE=1 SV=1	3	EO	Other Proteins		0	Unclustered	1	5.5	67.815	0.933	0.945	0.874	0.190877	0.961	0.889	0.875	0.882	0.00174312	1.267	0.000202	1.318	1.138	1.138	1.211	3	3
CL8644.Contig1_All_Gene.98231	Isoamylase 3, chloroplastic OS=Oryza sativa subsp. japonica OX=39947 GN=ISA3 PE=2 SV=1	5	ISA3	Other Proteins	Cluster 1	2.4	Clustered	9	25.8	25.675	0.875	0.807	0.862	0.029277	1.141	0.942	1.028	0.933	0.00115732	1.375	0.0118208	1.205	1.211	1.1	1.186	4	7
CL8968.Contig4_All_Gene.100361	Alpha-galactosidase OS=Oryza sativa subsp. japonica OX=39947 GN=Os10g0493600 PE=1 SV=1	22	Os10g0493600	Other Proteins		0.4	Unclustered	4	62.6	46.888	1.14	1.142	1.186	0.0097772	0.895	1.069	0.997	1.038	0.000122	0.716	0.00126053	0.8	0.859	0.815	0.81	8	51
CL2204.Contig6_All_Gene.40147	Beta-hexosaminidase 1 OS=Arabidopsis thaliana OX=3702 GN=HEXO1 PE=1 SV=1	7	HEXO1	Other Proteins		0.333333	Unclustered	5	29.6	38.362	0	0	0	0	0	0	0	0	0	0	0	0	0	0	0	0	14
CL10421.Contig11_All_Gene.108706	Beta-amylase 2, chloroplastic OS=Oryza sativa subsp. japonica OX=39947 GN=BAMY2 PE=1 SV=1	12	BAMY2	Interested Proteins	Cluster 1	3	Clustered	3	36.9	47.397	0.958	1.007	1.038	0.0027422	0.79	0.751	0.797	0.824	0.0077396	1.196	0.000424	1.515	1.172	1.264	1.157	1	14
Unigene25269_All_Gene.163703	Alpha-amylase type A isozyme OS=Hordeum vulgare OX=4513 GN=AMY1.1 PE=1 SV=1	5	AMY1.1	Other Proteins	Cluster 1	2.7	Clustered	4	10.6	47.784	0.833	0.77	0.741	0.000185	1.594	1.228	1.263	1.246	0.003297	1.246	2.2e-05	0.782	0.96	0.976	0.985	5	5
Unigene12111_All_Gene.147034	Isoamylase 1, chloroplastic OS=Oryza sativa subsp. japonica OX=39947 GN=ISA1 PE=1 SV=1	2	ISA1	Interested Proteins	Cluster 1	2.4	Clustered	6	2.9	74.354	0.992	1.051	1.002	0.00142224	0.849	0.879	0.859	0.847	0.055142	1.106	0.00157933	1.303	1.067	1.193	1.108	2	2
CL8059.Contig2_All_Gene.94752	Alpha-amylase 3, chloroplastic OS=Arabidopsis thaliana OX=3702 GN=AMY3 PE=1 SV=1	1	AMY3	Other Proteins	Cluster 1	3	Seed	4	1.7	80.88	0	0	0	0	0	0	0	0	0	0	0	0	0	0	0	1	1
