# Supplementary material for: Integration of transcriptomic and proteomic analyses for finger millet [Eleusine coracana (L.) Gaertn.] in response to drought stress
Source: PLoS One. 2021 Feb 17;16(2):e0247181. doi: 10.1371/journal.pone.0247181 (PMC7888627; doi:10.1371/journal.pone.0247181)
Supplement: S2 Table — (XLSX) [file pone.0247181.s006.xlsx]

## Sheet: S2 Table
Type	Regulation	GO Terms Level	GO Terms Description	Fisher's exact test P value	Protein.accession&Transcription.ID	Protein.description
N1-N2	up-down	Molecular Function	carbohydrate binding	3.12177e-08	CL1092.Contig1_All_Gene.22767	Glucan endo-1,3-beta-glucosidase GII OS=Hordeum vulgare OX=4513 PE=1 SV=1
	up-down	Molecular Function	carbohydrate binding	3.12177e-08	Unigene25457_All_Gene.164029	Glucan endo-1,3-beta-glucosidase, acidic isoform OS=Zea mays OX=4577 PE=2 SV=1
	up-down	Molecular Function	carbohydrate binding	3.12177e-08	CL522.Contig1_All_Gene.13409	Proline-rich receptor-like protein kinase PERK1 OS=Arabidopsis thaliana OX=3702 GN=PERK1 PE=1 SV=1
	up-down	Molecular Function	carbohydrate binding	3.12177e-08	CL3861.Contig9_All_Gene.60254	Lichenase-2 (Fragment) OS=Hordeum vulgare OX=4513 PE=1 SV=1
	up-down	Molecular Function	carbohydrate binding	3.12177e-08	CL1092.Contig8_All_Gene.22796	Glucan endo-1,3-beta-glucosidase GII OS=Hordeum vulgare OX=4513 PE=1 SV=1
	up-down	Molecular Function	carbohydrate binding	3.12177e-08	Unigene25456_All_Gene.164026	Glucan endo-1,3-beta-glucosidase, acidic isoform OS=Zea mays OX=4577 PE=2 SV=1
	up-down	Molecular Function	hydrolase activity, acting on glycosyl bonds	1.79602e-05	CL3687.Contig3_All_Gene.58270	Endochitinase A OS=Zea mays OX=4577 GN=CHIA PE=1 SV=1
	up-down	Molecular Function	hydrolase activity, acting on glycosyl bonds	1.79602e-05	CL1092.Contig1_All_Gene.22767	Glucan endo-1,3-beta-glucosidase GII OS=Hordeum vulgare OX=4513 PE=1 SV=1
	up-down	Molecular Function	hydrolase activity, acting on glycosyl bonds	1.79602e-05	Unigene25457_All_Gene.164029	Glucan endo-1,3-beta-glucosidase, acidic isoform OS=Zea mays OX=4577 PE=2 SV=1
	up-down	Molecular Function	hydrolase activity, acting on glycosyl bonds	1.79602e-05	CL6840.Contig1_All_Gene.86714	prosaposin isoform X2 [Setaria italica];RCV18243.1 hypothetical protein SETIT_3G284400v2 [Setaria italica];RCV18244.1 hypothetical protein SETIT_3G284400v2 [Setaria italica]
	up-down	Molecular Function	hydrolase activity, acting on glycosyl bonds	1.79602e-05	CL3861.Contig9_All_Gene.60254	Lichenase-2 (Fragment) OS=Hordeum vulgare OX=4513 PE=1 SV=1
	up-down	Molecular Function	hydrolase activity, acting on glycosyl bonds	1.79602e-05	CL1092.Contig8_All_Gene.22796	Glucan endo-1,3-beta-glucosidase GII OS=Hordeum vulgare OX=4513 PE=1 SV=1
	up-down	Molecular Function	hydrolase activity, acting on glycosyl bonds	1.79602e-05	Unigene25456_All_Gene.164026	Glucan endo-1,3-beta-glucosidase, acidic isoform OS=Zea mays OX=4577 PE=2 SV=1
	up-down	Biological Process	cellular cation homeostasis	0.0386554	CL8852.Contig2_All_Gene.99673	uncharacterized protein LOC101775388 [Setaria italica];RCV42298.1 hypothetical protein SETIT_9G205400v2 [Setaria italica]
	up-down	Biological Process	cellular cation homeostasis	0.0386554	Unigene6575_All_Gene.139283	Protein TIC 21, chloroplastic OS=Arabidopsis thaliana OX=3702 GN=TIC21 PE=1 SV=1
	up-unchange	Molecular Function	hydrolase activity, acting on glycosyl bonds	5.48746e-05	CL3642.Contig1_All_Gene.57876	26 kDa endochitinase 1 OS=Hordeum vulgare OX=4513 PE=2 SV=4
	up-unchange	Molecular Function	hydrolase activity, acting on glycosyl bonds	5.48746e-05	CL2266.Contig5_All_Gene.41083	non-lysosomal glucosylceramidase [Setaria italica];RCV29407.1 hypothetical protein SETIT_6G011100v2 [Setaria italica]
	up-unchange	Molecular Function	hydrolase activity, acting on glycosyl bonds	5.48746e-05	Unigene25269_All_Gene.163703	Alpha-amylase type A isozyme OS=Hordeum vulgare OX=4513 GN=AMY1.1 PE=1 SV=1
	up-unchange	Molecular Function	hydrolase activity, acting on glycosyl bonds	5.48746e-05	CL2215.Contig3_All_Gene.40302	Beta-glucosidase 31 OS=Oryza sativa subsp. japonica OX=39947 GN=BGLU31 PE=2 SV=1
	up-unchange	Molecular Function	hydrolase activity, acting on glycosyl bonds	5.48746e-05	CL2204.Contig5_All_Gene.40146	Beta-hexosaminidase 1 OS=Arabidopsis thaliana OX=3702 GN=HEXO1 PE=1 SV=1
	up-unchange	Molecular Function	hydrolase activity, acting on glycosyl bonds	5.48746e-05	CL2204.Contig10_All_Gene.40171	Beta-hexosaminidase 1 OS=Arabidopsis thaliana OX=3702 GN=HEXO1 PE=1 SV=1
	up-unchange	Molecular Function	hydrolase activity, acting on glycosyl bonds	5.48746e-05	Unigene18894_All_Gene.155775	Glucan endo-1,3-beta-glucosidase GV OS=Hordeum vulgare OX=4513 PE=2 SV=2
	up-unchange	Molecular Function	hydrolase activity, acting on glycosyl bonds	5.48746e-05	CL2443.Contig2_All_Gene.43599	Probable uridine nucleosidase 2 OS=Arabidopsis thaliana OX=3702 GN=URH2 PE=2 SV=1
	up-unchange	Molecular Function	hydrolase activity, acting on glycosyl bonds	5.48746e-05	Unigene19322_All_Gene.156383	Beta-glucosidase 31 OS=Oryza sativa subsp. japonica OX=39947 GN=BGLU31 PE=2 SV=1
	up-unchange	Molecular Function	hydrolase activity, acting on glycosyl bonds	5.48746e-05	CL9460.Contig4_All_Gene.103319	hypothetical protein GQ55_8G009100 [Panicum hallii var. hallii]
	up-unchange	Molecular Function	hydrolase activity, acting on glycosyl bonds	5.48746e-05	Unigene14786_All_Gene.150763	Beta-glucosidase 31 OS=Oryza sativa subsp. japonica OX=39947 GN=BGLU31 PE=2 SV=1
	up-unchange	Molecular Function	hydrolase activity, acting on glycosyl bonds	5.48746e-05	CL9179.Contig1_All_Gene.101543	Alpha-galactosidase 3 OS=Arabidopsis thaliana OX=3702 GN=AGAL3 PE=1 SV=1
	unchange-up	Molecular Function	hydro-lyase activity	3.17408e-05	Unigene9871_All_Gene.144008	Protein DJ-1 homolog B OS=Arabidopsis thaliana OX=3702 GN=DJ1B PE=1 SV=1
	unchange-up	Molecular Function	hydro-lyase activity	3.17408e-05	Unigene16914_All_Gene.153471	3-isopropylmalate dehydratase small subunit 2 OS=Arabidopsis thaliana OX=3702 GN=IPMI1 PE=1 SV=1
	unchange-up	Molecular Function	hydro-lyase activity	3.17408e-05	CL6645.Contig2_All_Gene.85224	Probable enoyl-CoA hydratase 2, mitochondrial OS=Arabidopsis thaliana OX=3702 GN=At4g16800 PE=2 SV=1
	unchange-up	Molecular Function	hydro-lyase activity	3.17408e-05	CL12178.Contig2_All_Gene.117623	Bifunctional dTDP-4-dehydrorhamnose 3,5-epimerase/dTDP-4-dehydrorhamnose reductase OS=Arabidopsis thaliana OX=3702 GN=NRS/ER PE=1 SV=1
	unchange-up	Molecular Function	hydro-lyase activity	3.17408e-05	CL4364.Contig2_All_Gene.65222	Ubiquitin carboxyl-terminal hydrolase 3 OS=Arabidopsis thaliana OX=3702 GN=UCH3 PE=2 SV=1
	unchange-up	Molecular Function	hydro-lyase activity	3.17408e-05	CL87.Contig46_All_Gene.2760	Carbonic anhydrase, chloroplastic OS=Hordeum vulgare OX=4513 PE=2 SV=1
	unchange-up	Molecular Function	hydro-lyase activity	3.17408e-05	CL87.Contig40_All_Gene.2745	Carbonic anhydrase, chloroplastic OS=Hordeum vulgare OX=4513 PE=2 SV=1
	unchange-up	Molecular Function	hydro-lyase activity	3.17408e-05	CL5966.Contig1_All_Gene.80019	Protein DJ-1 homolog B OS=Arabidopsis thaliana OX=3702 GN=DJ1B PE=1 SV=1
	unchange-up	Molecular Function	hydro-lyase activity	3.17408e-05	CL3694.Contig9_All_Gene.58367	4-hydroxy-tetrahydrodipicolinate synthase, chloroplastic OS=Zea mays OX=4577 PE=1 SV=2
	unchange-up	Molecular Function	hydro-lyase activity	3.17408e-05	CL2716.Contig6_All_Gene.46948	ATP-dependent (S)-NAD(P)H-hydrate dehydratase OS=Sorghum bicolor OX=4558 GN=Sb05g010020 PE=3 SV=1
	unchange-up	Molecular Function	hydro-lyase activity	3.17408e-05	CL8360.Contig7_All_Gene.96464	Enolase 2 OS=Zea mays OX=4577 GN=ENO2 PE=2 SV=1
	unchange-up	Molecular Function	hydro-lyase activity	3.17408e-05	Unigene22435_All_Gene.159498	Carbonic anhydrase, chloroplastic OS=Hordeum vulgare OX=4513 PE=2 SV=1
	unchange-up	Molecular Function	hydro-lyase activity	3.17408e-05	CL2716.Contig12_All_Gene.46961	ATP-dependent (S)-NAD(P)H-hydrate dehydratase OS=Sorghum bicolor OX=4558 GN=Sb05g010020 PE=3 SV=1
	unchange-up	Molecular Function	hydro-lyase activity	3.17408e-05	CL3445.Contig2_All_Gene.55497	Peroxisomal fatty acid beta-oxidation multifunctional protein OS=Oryza sativa subsp. japonica OX=39947 GN=MFP PE=1 SV=2
	unchange-up	Molecular Function	hydro-lyase activity	3.17408e-05	CL87.Contig51_All_Gene.2768	Carbonic anhydrase, chloroplastic OS=Hordeum vulgare OX=4513 PE=2 SV=1
	unchange-up	Molecular Function	hydro-lyase activity	3.17408e-05	CL9612.Contig2_All_Gene.104153	Uroporphyrinogen-III synthase, chloroplastic OS=Oryza sativa subsp. japonica OX=39947 GN=UROS PE=2 SV=1
	unchange-up	Molecular Function	hydro-lyase activity	3.17408e-05	CL87.Contig33_All_Gene.2730	Carbonic anhydrase, chloroplastic OS=Hordeum vulgare OX=4513 PE=2 SV=1
	unchange-up	Molecular Function	hydro-lyase activity	3.17408e-05	CL8360.Contig5_All_Gene.96462	Enolase 1 OS=Zea mays OX=4577 GN=ENO1 PE=2 SV=1
	unchange-up	Molecular Function	hydro-lyase activity	3.17408e-05	CL8360.Contig8_All_Gene.96465	Enolase 2 OS=Zea mays OX=4577 GN=ENO2 PE=2 SV=1
	unchange-down	Molecular Function	carbohydrate binding	4.97481e-06	CL7441.Contig5_All_Gene.90702	L-ascorbate peroxidase 5, peroxisomal OS=Arabidopsis thaliana OX=3702 GN=APX5 PE=1 SV=2
	unchange-down	Molecular Function	carbohydrate binding	4.97481e-06	CL1092.Contig2_All_Gene.22772	Glucan endo-1,3-beta-glucosidase GII OS=Hordeum vulgare OX=4513 PE=1 SV=1
	unchange-down	Molecular Function	carbohydrate binding	4.97481e-06	CL6832.Contig4_All_Gene.86670	Glucan endo-1,3-beta-glucosidase 10 OS=Arabidopsis thaliana OX=3702 GN=At5g42100 PE=2 SV=1
	unchange-down	Molecular Function	carbohydrate binding	4.97481e-06	CL3861.Contig8_All_Gene.60252	Lichenase-2 (Fragment) OS=Hordeum vulgare OX=4513 PE=1 SV=1
	unchange-down	Molecular Function	carbohydrate binding	4.97481e-06	CL153.Contig2_All_Gene.4585	Strigolactone esterase D14 OS=Oryza sativa subsp. japonica OX=39947 GN=D14 PE=1 SV=1
	unchange-down	Molecular Function	carbohydrate binding	4.97481e-06	CL12410.Contig2_All_Gene.119023	Glucan endo-1,3-beta-glucosidase 8 OS=Arabidopsis thaliana OX=3702 GN=At1g64760 PE=2 SV=2
	unchange-down	Molecular Function	carbohydrate binding	4.97481e-06	CL7441.Contig1_All_Gene.90694	L-ascorbate peroxidase 5, peroxisomal OS=Arabidopsis thaliana OX=3702 GN=APX5 PE=1 SV=2
	unchange-down	Molecular Function	carbohydrate binding	4.97481e-06	CL3612.Contig3_All_Gene.57394	Phosphoglucan phosphatase LSF2, chloroplastic OS=Arabidopsis thaliana OX=3702 GN=LSF2 PE=1 SV=1
	unchange-down	Molecular Function	carbohydrate binding	4.97481e-06	CL10035.Contig3_All_Gene.106492	2-methylene-furan-3-one reductase OS=Solanum lycopersicum OX=4081 GN=EO PE=1 SV=1
	unchange-down	Molecular Function	carbohydrate binding	4.97481e-06	CL1092.Contig11_All_Gene.22803	Glucan endo-1,3-beta-glucosidase GIV OS=Hordeum vulgare OX=4513 PE=2 SV=1
	unchange-down	Molecular Function	carbohydrate binding	4.97481e-06	CL1092.Contig4_All_Gene.22780	Glucan endo-1,3-beta-glucosidase GII OS=Hordeum vulgare OX=4513 PE=1 SV=1
	unchange-down	Molecular Function	carbohydrate binding	4.97481e-06	CL1092.Contig3_All_Gene.22775	Glucan endo-1,3-beta-glucosidase GII OS=Hordeum vulgare OX=4513 PE=1 SV=1
	up-up	Molecular Function	carbohydrate binding	1.18385e-05	CL9911.Contig6_All_Gene.105791	Glucan endo-1,3-beta-glucosidase 8 OS=Arabidopsis thaliana OX=3702 GN=At1g64760 PE=2 SV=2
	up-up	Molecular Function	carbohydrate binding	1.18385e-05	CL6793.Contig4_All_Gene.86405	Galactinol synthase 2 OS=Solanum lycopersicum OX=4081 GN=GOLS2 PE=2 SV=1
	up-up	Molecular Function	carbohydrate binding	1.18385e-05	Unigene16703_All_Gene.153142	Glucan endo-1,3-beta-glucosidase, acidic isoform OS=Zea mays OX=4577 PE=2 SV=1
	up-up	Molecular Function	carbohydrate binding	1.18385e-05	Unigene12813_All_Gene.148120	PLASMODESMATA CALLOSE-BINDING PROTEIN 3 OS=Arabidopsis thaliana OX=3702 GN=PDCB3 PE=1 SV=1
	up-up	Molecular Function	carbohydrate binding	1.18385e-05	Unigene6508_All_Gene.139144	Ricin B-like lectin R40C1 OS=Oryza sativa subsp. japonica OX=39947 GN=R40C1 PE=1 SV=1
	up-up	Molecular Function	carbohydrate binding	1.18385e-05	Unigene22932_All_Gene.160554	Glucan endo-1,3-beta-glucosidase 6 OS=Arabidopsis thaliana OX=3702 GN=At5g58090 PE=2 SV=2
	up-up	Molecular Function	carbohydrate binding	1.18385e-05	CL6793.Contig2_All_Gene.86399	Galactinol synthase 2 OS=Solanum lycopersicum OX=4081 GN=GOLS2 PE=2 SV=1
	up-up	Molecular Function	carbohydrate binding	1.18385e-05	Unigene6412_All_Gene.138950	Ricin B-like lectin R40C1 OS=Oryza sativa subsp. japonica OX=39947 GN=R40C1 PE=1 SV=1
	up-up	Molecular Function	hydrolase activity, acting on glycosyl bonds	0.000345148	CL9911.Contig6_All_Gene.105791	Glucan endo-1,3-beta-glucosidase 8 OS=Arabidopsis thaliana OX=3702 GN=At1g64760 PE=2 SV=2
	up-up	Molecular Function	hydrolase activity, acting on glycosyl bonds	0.000345148	CL1507.Contig4_All_Gene.30104	hypothetical protein GQ55_5G490800 [Panicum hallii var. hallii]
	up-up	Molecular Function	hydrolase activity, acting on glycosyl bonds	0.000345148	Unigene16703_All_Gene.153142	Glucan endo-1,3-beta-glucosidase, acidic isoform OS=Zea mays OX=4577 PE=2 SV=1
	up-up	Molecular Function	hydrolase activity, acting on glycosyl bonds	0.000345148	CL3154.Contig7_All_Gene.51997	Chitinase 8 OS=Oryza sativa subsp. japonica OX=39947 GN=Cht8 PE=2 SV=1
	up-up	Molecular Function	hydrolase activity, acting on glycosyl bonds	0.000345148	Unigene12813_All_Gene.148120	PLASMODESMATA CALLOSE-BINDING PROTEIN 3 OS=Arabidopsis thaliana OX=3702 GN=PDCB3 PE=1 SV=1
	up-up	Molecular Function	hydrolase activity, acting on glycosyl bonds	0.000345148	Unigene20804_All_Gene.157857	Beta-fructofuranosidase 1 OS=Zea mays OX=4577 GN=IVR1 PE=3 SV=1
	up-up	Molecular Function	hydrolase activity, acting on glycosyl bonds	0.000345148	Unigene14679_All_Gene.150591	5'-methylthioadenosine/S-adenosylhomocysteine nucleosidase 1 OS=Arabidopsis thaliana OX=3702 GN=MTN1 PE=1 SV=1
	up-up	Molecular Function	hydrolase activity, acting on glycosyl bonds	0.000345148	CL12994.Contig19_All_Gene.123336	Beta-glucosidase 22 OS=Oryza sativa subsp. japonica OX=39947 GN=BGLU22 PE=2 SV=1
	up-up	Molecular Function	hydrolase activity, acting on glycosyl bonds	0.000345148	CL6398.Contig1_All_Gene.83404	Beta-fructofuranosidase, insoluble isoenzyme 4 OS=Oryza sativa subsp. japonica OX=39947 GN=CIN4 PE=2 SV=1
	up-up	Molecular Function	hydrolase activity, acting on glycosyl bonds	0.000345148	CL9063.Contig1_All_Gene.100885	Probable trehalase OS=Oryza sativa subsp. japonica OX=39947 GN=Os10g0521000 PE=2 SV=1
	up-up	Molecular Function	hydrolase activity, acting on glycosyl bonds	0.000345148	CL1828.Contig4_All_Gene.34868	Mannosyl-oligosaccharide 1,2-alpha-mannosidase MNS1 OS=Arabidopsis thaliana OX=3702 GN=MNS1 PE=1 SV=1
	up-up	Molecular Function	hydrolase activity, acting on glycosyl bonds	0.000345148	CL9179.Contig3_All_Gene.101547	Alpha-galactosidase 3 OS=Arabidopsis thaliana OX=3702 GN=AGAL3 PE=1 SV=1
	up-up	Molecular Function	hydrolase activity, acting on glycosyl bonds	0.000345148	Unigene22932_All_Gene.160554	Glucan endo-1,3-beta-glucosidase 6 OS=Arabidopsis thaliana OX=3702 GN=At5g58090 PE=2 SV=2
	up-up	Molecular Function	hydrolase activity, acting on glycosyl bonds	0.000345148	Unigene20617_All_Gene.157506	Beta-galactosidase 3 OS=Oryza sativa subsp. japonica OX=39947 GN=Os01g0875500 PE=3 SV=1
N1-N3	up-unchange	Molecular Function	hydrolase activity, acting on glycosyl bonds	0.000846559	CL9911.Contig6_All	Glucan endo-1,3-beta-glucosidase 8 OS=Arabidopsis thaliana OX=3702 GN=At1g64760 PE=2 SV=2
	up-unchange	Molecular Function	hydrolase activity, acting on glycosyl bonds	0.000846559	Unigene16703_All	Glucan endo-1,3-beta-glucosidase, acidic isoform OS=Zea mays OX=4577 PE=2 SV=1
	up-unchange	Molecular Function	hydrolase activity, acting on glycosyl bonds	0.000846559	CL3154.Contig7_All	Chitinase 8 OS=Oryza sativa subsp. japonica OX=39947 GN=Cht8 PE=2 SV=1
	up-unchange	Molecular Function	hydrolase activity, acting on glycosyl bonds	0.000846559	CL2215.Contig3_All	Beta-glucosidase 31 OS=Oryza sativa subsp. japonica OX=39947 GN=BGLU31 PE=2 SV=1
	up-unchange	Molecular Function	hydrolase activity, acting on glycosyl bonds	0.000846559	Unigene20804_All	Beta-fructofuranosidase 1 OS=Zea mays OX=4577 GN=IVR1 PE=3 SV=1
	up-unchange	Molecular Function	hydrolase activity, acting on glycosyl bonds	0.000846559	Unigene14397_All	Alpha-L-arabinofuranosidase 1 OS=Arabidopsis thaliana OX=3702 GN=ASD1 PE=1 SV=1
	up-unchange	Molecular Function	hydrolase activity, acting on glycosyl bonds	0.000846559	Unigene25566_All	Mannosyl-oligosaccharide 1,2-alpha-mannosidase MNS3 OS=Arabidopsis thaliana OX=3702 GN=MNS3 PE=1 SV=1
	up-unchange	Molecular Function	hydrolase activity, acting on glycosyl bonds	0.000846559	CL2443.Contig2_All	Probable uridine nucleosidase 2 OS=Arabidopsis thaliana OX=3702 GN=URH2 PE=2 SV=1
	up-unchange	Molecular Function	hydrolase activity, acting on glycosyl bonds	0.000846559	CL6049.Contig4_All	Probable uridine nucleosidase 1 OS=Oryza sativa subsp. japonica OX=39947 GN=URH1 PE=2 SV=1
	up-unchange	Molecular Function	hydrolase activity, acting on glycosyl bonds	0.000846559	CL8644.Contig1_All	Isoamylase 3, chloroplastic OS=Oryza sativa subsp. japonica OX=39947 GN=ISA3 PE=2 SV=1
	up-unchange	Molecular Function	hydrolase activity, acting on glycosyl bonds	0.000846559	CL1828.Contig4_All	Mannosyl-oligosaccharide 1,2-alpha-mannosidase MNS1 OS=Arabidopsis thaliana OX=3702 GN=MNS1 PE=1 SV=1
	up-unchange	Molecular Function	hydrolase activity, acting on glycosyl bonds	0.000846559	CL9179.Contig1_All	Alpha-galactosidase 3 OS=Arabidopsis thaliana OX=3702 GN=AGAL3 PE=1 SV=1
	up-unchange	Molecular Function	hydrolase activity, acting on glycosyl bonds	0.000846559	Unigene20617_All	Beta-galactosidase 3 OS=Oryza sativa subsp. japonica OX=39947 GN=Os01g0875500 PE=3 SV=1
	unchange-up	Molecular Function	hydrolase activity, acting on glycosyl bonds	7.16945e-07	CL1092.Contig2_All	Glucan endo-1,3-beta-glucosidase GII OS=Hordeum vulgare OX=4513 PE=1 SV=1
	unchange-up	Molecular Function	hydrolase activity, acting on glycosyl bonds	7.16945e-07	CL3687.Contig2_All	Endochitinase A OS=Zea mays OX=4577 GN=CHIA PE=1 SV=1
	unchange-up	Molecular Function	hydrolase activity, acting on glycosyl bonds	7.16945e-07	CL2204.Contig11_All	Beta-hexosaminidase 1 OS=Arabidopsis thaliana OX=3702 GN=HEXO1 PE=1 SV=1
	unchange-up	Molecular Function	hydrolase activity, acting on glycosyl bonds	7.16945e-07	CL3154.Contig12_All	Chitinase 2 OS=Oryza sativa subsp. japonica OX=39947 GN=Cht2 PE=1 SV=1
	unchange-up	Molecular Function	hydrolase activity, acting on glycosyl bonds	7.16945e-07	CL3611.Contig3_All	Beta-galactosidase 6 OS=Oryza sativa subsp. japonica OX=39947 GN=Os03g0255100 PE=1 SV=2
	unchange-up	Molecular Function	hydrolase activity, acting on glycosyl bonds	7.16945e-07	Unigene14679_All	5'-methylthioadenosine/S-adenosylhomocysteine nucleosidase 1 OS=Arabidopsis thaliana OX=3702 GN=MTN1 PE=1 SV=1
	unchange-up	Molecular Function	hydrolase activity, acting on glycosyl bonds	7.16945e-07	CL1444.Contig4_All	Beta-xylosidase/alpha-L-arabinofuranosidase 2 OS=Medicago sativa subsp. varia OX=36902 GN=Xyl2 PE=2 SV=1
	unchange-up	Molecular Function	hydrolase activity, acting on glycosyl bonds	7.16945e-07	CL3611.Contig2_All	Beta-galactosidase 6 OS=Oryza sativa subsp. japonica OX=39947 GN=Os03g0255100 PE=1 SV=2
	unchange-up	Molecular Function	hydrolase activity, acting on glycosyl bonds	7.16945e-07	Unigene23209_All	Beta-glucosidase 4 OS=Oryza sativa subsp. japonica OX=39947 GN=BGLU4 PE=2 SV=1
	unchange-up	Molecular Function	hydrolase activity, acting on glycosyl bonds	7.16945e-07	CL1092.Contig11_All	Glucan endo-1,3-beta-glucosidase GIV OS=Hordeum vulgare OX=4513 PE=2 SV=1
	unchange-up	Molecular Function	hydrolase activity, acting on glycosyl bonds	7.16945e-07	CL1092.Contig4_All	Glucan endo-1,3-beta-glucosidase GII OS=Hordeum vulgare OX=4513 PE=1 SV=1
	unchange-up	Molecular Function	hydrolase activity, acting on glycosyl bonds	7.16945e-07	Unigene23223_All	Glucan endo-1,3-beta-glucosidase 7 OS=Arabidopsis thaliana OX=3702 GN=At4g34480 PE=1 SV=2
	unchange-up	Molecular Function	hydrolase activity, acting on glycosyl bonds	7.16945e-07	CL1611.Contig2_All	Protein THYLAKOID RHODANESE-LIKE, chloroplastic OS=Oryza sativa subsp. indica OX=39946 GN=TROL PE=3 SV=1
	unchange-up	Molecular Function	hydrolase activity, acting on glycosyl bonds	7.16945e-07	CL8968.Contig1_All	Alpha-galactosidase OS=Oryza sativa subsp. japonica OX=39947 GN=Os10g0493600 PE=1 SV=1
	unchange-up	Molecular Function	hydrolase activity, acting on glycosyl bonds	7.16945e-07	CL2204.Contig6_All	Beta-hexosaminidase 1 OS=Arabidopsis thaliana OX=3702 GN=HEXO1 PE=1 SV=1
	unchange-up	Molecular Function	hydrolase activity, acting on glycosyl bonds	7.16945e-07	CL1444.Contig3_All	Beta-xylosidase/alpha-L-arabinofuranosidase 2 OS=Medicago sativa subsp. varia OX=36902 GN=Xyl2 PE=2 SV=1
	unchange-up	Molecular Function	hydrolase activity, acting on glycosyl bonds	7.16945e-07	CL5648.Contig1_All	Beta-galactosidase 9 OS=Oryza sativa subsp. japonica OX=39947 GN=Os06g0573600 PE=2 SV=1
	unchange-up	Molecular Function	hydrolase activity, acting on glycosyl bonds	7.16945e-07	CL4466.Contig3_All	Probable alpha-mannosidase At5g13980 OS=Arabidopsis thaliana OX=3702 GN=At5g13980 PE=2 SV=1
	unchange-up	Molecular Function	hydrolase activity, acting on glycosyl bonds	7.16945e-07	CL3861.Contig8_All	Lichenase-2 (Fragment) OS=Hordeum vulgare OX=4513 PE=1 SV=1
	unchange-up	Molecular Function	hydrolase activity, acting on glycosyl bonds	7.16945e-07	CL12410.Contig2_All	Glucan endo-1,3-beta-glucosidase 8 OS=Arabidopsis thaliana OX=3702 GN=At1g64760 PE=2 SV=2
	unchange-up	Molecular Function	hydrolase activity, acting on glycosyl bonds	7.16945e-07	CL9489.Contig4_All	Probable galactinol--sucrose galactosyltransferase 2 OS=Arabidopsis thaliana OX=3702 GN=RFS2 PE=2 SV=2
	unchange-up	Molecular Function	hydrolase activity, acting on glycosyl bonds	7.16945e-07	Unigene12813_All	PLASMODESMATA CALLOSE-BINDING PROTEIN 3 OS=Arabidopsis thaliana OX=3702 GN=PDCB3 PE=1 SV=1
	unchange-up	Molecular Function	hydrolase activity, acting on glycosyl bonds	7.16945e-07	CL2857.Contig1_All	Proline-rich receptor-like protein kinase PERK2 OS=Arabidopsis thaliana OX=3702 GN=PERK2 PE=2 SV=3
	unchange-up	Molecular Function	hydrolase activity, acting on glycosyl bonds	7.16945e-07	CL7879.Contig1_All	Rhodanese-like domain-containing protein 4A, chloroplastic OS=Arabidopsis thaliana OX=3702 GN=STR4A PE=2 SV=1
	unchange-up	Molecular Function	hydrolase activity, acting on glycosyl bonds	7.16945e-07	CL9091.Contig1_All	Beta-glucosidase 7 OS=Oryza sativa subsp. japonica OX=39947 GN=BGLU7 PE=1 SV=1
	unchange-up	Molecular Function	hydrolase activity, acting on glycosyl bonds	7.16945e-07	CL4466.Contig1_All	Probable alpha-mannosidase At5g13980 OS=Arabidopsis thaliana OX=3702 GN=At5g13980 PE=2 SV=1
	unchange-up	Molecular Function	hydrolase activity, acting on glycosyl bonds	7.16945e-07	CL5590.Contig3_All	Alpha-L-arabinofuranosidase 1 OS=Arabidopsis thaliana OX=3702 GN=ASD1 PE=1 SV=1
	unchange-up	Molecular Function	hydrolase activity, acting on glycosyl bonds	7.16945e-07	CL12605.Contig1_All	Cytosolic invertase 1 OS=Oryza sativa subsp. japonica OX=39947 GN=CINV1 PE=1 SV=1
	unchange-up	Molecular Function	hydrolase activity, acting on glycosyl bonds	7.16945e-07	CL5590.Contig2_All	Alpha-L-arabinofuranosidase 1 OS=Arabidopsis thaliana OX=3702 GN=ASD1 PE=1 SV=1
	unchange-up	Molecular Function	hydrolase activity, acting on glycosyl bonds	7.16945e-07	CL3611.Contig1_All	Beta-galactosidase 6 OS=Oryza sativa subsp. japonica OX=39947 GN=Os03g0255100 PE=1 SV=2
	unchange-up	Molecular Function	hydrolase activity, acting on glycosyl bonds	7.16945e-07	CL4466.Contig2_All	Probable alpha-mannosidase At5g13980 OS=Arabidopsis thaliana OX=3702 GN=At5g13980 PE=2 SV=1
	up-up	Molecular Function	carbohydrate binding	5.80244e-05	CL2857.Contig3_All	Leucine-rich repeat extensin-like protein 6 OS=Arabidopsis thaliana OX=3702 GN=LRX6 PE=2 SV=1
	up-up	Molecular Function	carbohydrate binding	5.80244e-05	CL1092.Contig1_All	Glucan endo-1,3-beta-glucosidase GII OS=Hordeum vulgare OX=4513 PE=1 SV=1
	up-up	Molecular Function	carbohydrate binding	5.80244e-05	CL1092.Contig8_All	Glucan endo-1,3-beta-glucosidase GII OS=Hordeum vulgare OX=4513 PE=1 SV=1
	up-up	Molecular Function	carbohydrate binding	5.80244e-05	Unigene22932_All	Glucan endo-1,3-beta-glucosidase 6 OS=Arabidopsis thaliana OX=3702 GN=At5g58090 PE=2 SV=2
	up-up	Molecular Function	carbohydrate binding	5.80244e-05	Unigene18894_All	Glucan endo-1,3-beta-glucosidase GV OS=Hordeum vulgare OX=4513 PE=2 SV=2
N2-N3	down-up	Molecular Function	carbohydrate binding	0.000322307	CL7441.Contig5_All	L-ascorbate peroxidase 5, peroxisomal OS=Arabidopsis thaliana OX=3702 GN=APX5 PE=1 SV=2
	down-up	Molecular Function	carbohydrate binding	0.000322307	CL1092.Contig1_All	Glucan endo-1,3-beta-glucosidase GII OS=Hordeum vulgare OX=4513 PE=1 SV=1
	down-up	Molecular Function	carbohydrate binding	0.000322307	Unigene18894_All	Glucan endo-1,3-beta-glucosidase GV OS=Hordeum vulgare OX=4513 PE=2 SV=2
	down-up	Molecular Function	hydrolase activity, acting on glycosyl bonds	0.00288271	CL1092.Contig1_All	Glucan endo-1,3-beta-glucosidase GII OS=Hordeum vulgare OX=4513 PE=1 SV=1
	down-up	Molecular Function	hydrolase activity, acting on glycosyl bonds	0.00288271	CL6840.Contig1_All	prosaposin isoform X2 [Setaria italica];RCV18243.1 hypothetical protein SETIT_3G284400v2 [Setaria italica];RCV18244.1 hypothetical protein SETIT_3G284400v2 [Setaria italica]
	down-up	Molecular Function	hydrolase activity, acting on glycosyl bonds	0.00288271	Unigene18894_All	Glucan endo-1,3-beta-glucosidase GV OS=Hordeum vulgare OX=4513 PE=2 SV=2
	down-up	Molecular Function	hydrolase activity, acting on glycosyl bonds	0.00288271	CL1611.Contig1_All	Protein THYLAKOID RHODANESE-LIKE, chloroplastic OS=Oryza sativa subsp. indica OX=39946 GN=TROL PE=3 SV=1
	down-unchange	Molecular Function	hydrolase activity, acting on glycosyl bonds	0.212243	CL9460.Contig4_All	hypothetical protein GQ55_8G009100 [Panicum hallii var. hallii]
	down-unchange	Molecular Function	hydrolase activity, acting on glycosyl bonds	0.212243	Unigene14289_All	Glucan endo-1,3-beta-glucosidase 1 OS=Arabidopsis thaliana OX=3702 GN=At1g11820 PE=2 SV=3
	down-unchange	Molecular Function	carbohydrate binding	0.0155774	Unigene14289_All	Glucan endo-1,3-beta-glucosidase 1 OS=Arabidopsis thaliana OX=3702 GN=At1g11820 PE=2 SV=3
	down-unchange	Molecular Function	carbohydrate binding	0.0155774	CL522.Contig1_All	Proline-rich receptor-like protein kinase PERK1 OS=Arabidopsis thaliana OX=3702 GN=PERK1 PE=1 SV=1
	unchange-up	Molecular Function	hydrolase activity, acting on glycosyl bonds	4.42967e-07	CL1092.Contig2_All	Glucan endo-1,3-beta-glucosidase GII OS=Hordeum vulgare OX=4513 PE=1 SV=1
	unchange-up	Molecular Function	hydrolase activity, acting on glycosyl bonds	4.42967e-07	CL3642.Contig1_All	26 kDa endochitinase 1 OS=Hordeum vulgare OX=4513 PE=2 SV=4
	unchange-up	Molecular Function	hydrolase activity, acting on glycosyl bonds	4.42967e-07	CL3611.Contig3_All	Beta-galactosidase 6 OS=Oryza sativa subsp. japonica OX=39947 GN=Os03g0255100 PE=1 SV=2
	unchange-up	Molecular Function	hydrolase activity, acting on glycosyl bonds	4.42967e-07	CL3687.Contig3_All	Endochitinase A OS=Zea mays OX=4577 GN=CHIA PE=1 SV=1
	unchange-up	Molecular Function	hydrolase activity, acting on glycosyl bonds	4.42967e-07	CL4616.Contig6_All	Alkaline/neutral invertase A, mitochondrial OS=Arabidopsis thaliana OX=3702 GN=INVA PE=1 SV=1
	unchange-up	Molecular Function	hydrolase activity, acting on glycosyl bonds	4.42967e-07	CL1611.Contig2_All	Protein THYLAKOID RHODANESE-LIKE, chloroplastic OS=Oryza sativa subsp. indica OX=39946 GN=TROL PE=3 SV=1
	unchange-up	Molecular Function	hydrolase activity, acting on glycosyl bonds	4.42967e-07	CL8968.Contig1_All	Alpha-galactosidase OS=Oryza sativa subsp. japonica OX=39947 GN=Os10g0493600 PE=1 SV=1
	unchange-up	Molecular Function	hydrolase activity, acting on glycosyl bonds	4.42967e-07	CL2204.Contig6_All	Beta-hexosaminidase 1 OS=Arabidopsis thaliana OX=3702 GN=HEXO1 PE=1 SV=1
	unchange-up	Molecular Function	hydrolase activity, acting on glycosyl bonds	4.42967e-07	Unigene872_All	Beta-amylase 3, chloroplastic OS=Arabidopsis thaliana OX=3702 GN=BAM3 PE=1 SV=3
	unchange-up	Molecular Function	hydrolase activity, acting on glycosyl bonds	4.42967e-07	CL6832.Contig4_All	Glucan endo-1,3-beta-glucosidase 10 OS=Arabidopsis thaliana OX=3702 GN=At5g42100 PE=2 SV=1
	unchange-up	Molecular Function	hydrolase activity, acting on glycosyl bonds	4.42967e-07	CL4616.Contig8_All	Alkaline/neutral invertase A, mitochondrial OS=Arabidopsis thaliana OX=3702 GN=INVA PE=1 SV=1
	unchange-up	Molecular Function	hydrolase activity, acting on glycosyl bonds	4.42967e-07	CL7879.Contig1_All	Rhodanese-like domain-containing protein 4A, chloroplastic OS=Arabidopsis thaliana OX=3702 GN=STR4A PE=2 SV=1
	unchange-up	Molecular Function	hydrolase activity, acting on glycosyl bonds	4.42967e-07	CL9091.Contig1_All	Beta-glucosidase 7 OS=Oryza sativa subsp. japonica OX=39947 GN=BGLU7 PE=1 SV=1
	unchange-up	Molecular Function	hydrolase activity, acting on glycosyl bonds	4.42967e-07	CL5590.Contig3_All	Alpha-L-arabinofuranosidase 1 OS=Arabidopsis thaliana OX=3702 GN=ASD1 PE=1 SV=1
	unchange-up	Molecular Function	hydrolase activity, acting on glycosyl bonds	4.42967e-07	CL12605.Contig1_All	Cytosolic invertase 1 OS=Oryza sativa subsp. japonica OX=39947 GN=CINV1 PE=1 SV=1
	unchange-up	Molecular Function	hydrolase activity, acting on glycosyl bonds	4.42967e-07	CL3611.Contig1_All	Beta-galactosidase 6 OS=Oryza sativa subsp. japonica OX=39947 GN=Os03g0255100 PE=1 SV=2
	unchange-up	Molecular Function	hydrolase activity, acting on glycosyl bonds	4.42967e-07	CL2204.Contig11_All	Beta-hexosaminidase 1 OS=Arabidopsis thaliana OX=3702 GN=HEXO1 PE=1 SV=1
	unchange-up	Molecular Function	hydrolase activity, acting on glycosyl bonds	4.42967e-07	CL3687.Contig2_All	Endochitinase A OS=Zea mays OX=4577 GN=CHIA PE=1 SV=1
	unchange-up	Molecular Function	hydrolase activity, acting on glycosyl bonds	4.42967e-07	CL8059.Contig2_All	Alpha-amylase 3, chloroplastic OS=Arabidopsis thaliana OX=3702 GN=AMY3 PE=1 SV=1
	unchange-up	Molecular Function	hydrolase activity, acting on glycosyl bonds	4.42967e-07	CL8968.Contig4_All	Alpha-galactosidase OS=Oryza sativa subsp. japonica OX=39947 GN=Os10g0493600 PE=1 SV=1
	unchange-up	Molecular Function	hydrolase activity, acting on glycosyl bonds	4.42967e-07	CL1444.Contig4_All	Beta-xylosidase/alpha-L-arabinofuranosidase 2 OS=Medicago sativa subsp. varia OX=36902 GN=Xyl2 PE=2 SV=1
	unchange-up	Molecular Function	hydrolase activity, acting on glycosyl bonds	4.42967e-07	CL3611.Contig2_All	Beta-galactosidase 6 OS=Oryza sativa subsp. japonica OX=39947 GN=Os03g0255100 PE=1 SV=2
	unchange-up	Molecular Function	hydrolase activity, acting on glycosyl bonds	4.42967e-07	CL1092.Contig11_All	Glucan endo-1,3-beta-glucosidase GIV OS=Hordeum vulgare OX=4513 PE=2 SV=1
	unchange-up	Molecular Function	hydrolase activity, acting on glycosyl bonds	4.42967e-07	CL1092.Contig4_All	Glucan endo-1,3-beta-glucosidase GII OS=Hordeum vulgare OX=4513 PE=1 SV=1
	unchange-up	Molecular Function	hydrolase activity, acting on glycosyl bonds	4.42967e-07	CL1444.Contig3_All	Beta-xylosidase/alpha-L-arabinofuranosidase 2 OS=Medicago sativa subsp. varia OX=36902 GN=Xyl2 PE=2 SV=1
	unchange-up	Molecular Function	hydrolase activity, acting on glycosyl bonds	4.42967e-07	CL1092.Contig3_All	Glucan endo-1,3-beta-glucosidase GII OS=Hordeum vulgare OX=4513 PE=1 SV=1
	unchange-up	Molecular Function	hydrolase activity, acting on glycosyl bonds	4.42967e-07	Unigene25456_All	Glucan endo-1,3-beta-glucosidase, acidic isoform OS=Zea mays OX=4577 PE=2 SV=1
	unchange-up	Molecular Function	hydrolase activity, acting on glycosyl bonds	4.42967e-07	CL5648.Contig1_All	Beta-galactosidase 9 OS=Oryza sativa subsp. japonica OX=39947 GN=Os06g0573600 PE=2 SV=1
	unchange-up	Molecular Function	hydrolase activity, acting on glycosyl bonds	4.42967e-07	CL4466.Contig3_All	Probable alpha-mannosidase At5g13980 OS=Arabidopsis thaliana OX=3702 GN=At5g13980 PE=2 SV=1
	unchange-up	Molecular Function	hydrolase activity, acting on glycosyl bonds	4.42967e-07	Unigene23835_All	Beta-hexosaminidase 3 OS=Arabidopsis thaliana OX=3702 GN=HEXO3 PE=1 SV=1
	unchange-up	Molecular Function	hydrolase activity, acting on glycosyl bonds	4.42967e-07	CL12410.Contig2_All	Glucan endo-1,3-beta-glucosidase 8 OS=Arabidopsis thaliana OX=3702 GN=At1g64760 PE=2 SV=2
	unchange-up	Molecular Function	hydrolase activity, acting on glycosyl bonds	4.42967e-07	CL3861.Contig8_All	Lichenase-2 (Fragment) OS=Hordeum vulgare OX=4513 PE=1 SV=1
	unchange-up	Molecular Function	hydrolase activity, acting on glycosyl bonds	4.42967e-07	CL3687.Contig6_All	Endochitinase A OS=Zea mays OX=4577 GN=CHIA PE=1 SV=1
	unchange-up	Molecular Function	hydrolase activity, acting on glycosyl bonds	4.42967e-07	CL2857.Contig1_All	Proline-rich receptor-like protein kinase PERK2 OS=Arabidopsis thaliana OX=3702 GN=PERK2 PE=2 SV=3
	unchange-up	Molecular Function	hydrolase activity, acting on glycosyl bonds	4.42967e-07	Unigene25457_All	Glucan endo-1,3-beta-glucosidase, acidic isoform OS=Zea mays OX=4577 PE=2 SV=1
	unchange-up	Molecular Function	hydrolase activity, acting on glycosyl bonds	4.42967e-07	CL3687.Contig7_All	Endochitinase A OS=Zea mays OX=4577 GN=CHIA PE=1 SV=1
	unchange-up	Molecular Function	hydrolase activity, acting on glycosyl bonds	4.42967e-07	CL1092.Contig8_All	Glucan endo-1,3-beta-glucosidase GII OS=Hordeum vulgare OX=4513 PE=1 SV=1
	unchange-up	Molecular Function	hydrolase activity, acting on glycosyl bonds	4.42967e-07	CL3861.Contig9_All	Lichenase-2 (Fragment) OS=Hordeum vulgare OX=4513 PE=1 SV=1
	unchange-up	Molecular Function	hydrolase activity, acting on glycosyl bonds	4.42967e-07	CL4466.Contig2_All	Probable alpha-mannosidase At5g13980 OS=Arabidopsis thaliana OX=3702 GN=At5g13980 PE=2 SV=1
	up-down	Molecular Function	hydrolase activity, acting on glycosyl bonds	0.263873	CL10421.Contig11_All	Beta-amylase 2, chloroplastic OS=Oryza sativa subsp. japonica OX=39947 GN=BAMY2 PE=1 SV=1
	up-down	Molecular Function	hydrolase activity, acting on glycosyl bonds	0.263873	Unigene12111_All	Isoamylase 1, chloroplastic OS=Oryza sativa subsp. japonica OX=39947 GN=ISA1 PE=1 SV=1
	down-down	Molecular Function	hydrolase activity, acting on glycosyl bonds	0.0243643	CL1507.Contig4_All	hypothetical protein GQ55_5G490800 [Panicum hallii var. hallii]
	down-down	Molecular Function	hydrolase activity, acting on glycosyl bonds	0.0243643	Unigene19322_All	Beta-glucosidase 31 OS=Oryza sativa subsp. japonica OX=39947 GN=BGLU31 PE=2 SV=1
	down-down	Molecular Function	hydrolase activity, acting on glycosyl bonds	0.0243643	Unigene14786_All	Beta-glucosidase 31 OS=Oryza sativa subsp. japonica OX=39947 GN=BGLU31 PE=2 SV=1
	down-down	Molecular Function	hydrolase activity, acting on glycosyl bonds	0.0243643	Unigene12813_All	PLASMODESMATA CALLOSE-BINDING PROTEIN 3 OS=Arabidopsis thaliana OX=3702 GN=PDCB3 PE=1 SV=1
	down-down	Molecular Function	carbohydrate binding	0.00190756	CL6793.Contig4_All	Galactinol synthase 2 OS=Solanum lycopersicum OX=4081 GN=GOLS2 PE=2 SV=1
	down-down	Molecular Function	carbohydrate binding	0.00190756	Unigene12813_All	PLASMODESMATA CALLOSE-BINDING PROTEIN 3 OS=Arabidopsis thaliana OX=3702 GN=PDCB3 PE=1 SV=1
	down-down	Molecular Function	carbohydrate binding	0.00190756	CL6793.Contig2_All	Galactinol synthase 2 OS=Solanum lycopersicum OX=4081 GN=GOLS2 PE=2 SV=1
